# Supplementary material for: Dairy Consumption at Breakfast among Southeast Asian Children: Associations with Nutrient Intake from the South East Asian Nutrition Surveys II (SEANUTS II)
Source: Nutrients. 2024 Sep 24;16(19):3229. doi: 10.3390/nu16193229 (PMC11478093; doi:10.3390/nu16193229)
Supplement: Supplementary file 1 [file nutrients-16-03229-s001.zip]

Archive with 1 entries (1 files):
- nutrients-3191780-supplementary.pdf
